# Supplementary material for: Fibronectin contributes to notochord intercalation in the invertebrate chordate, Ciona intestinalis
Source: EvoDevo. 2016 Aug 31;7(1):21. doi: 10.1186/s13227-016-0056-4 (PMC5006582; doi:10.1186/s13227-016-0056-4)
Supplement: Supplementary file 1 — 10.1186/s13227-016-0056-4 Exon Lengths and Splice Phases in the CinFN gene. Exon length and splice phases of the CinFN gene were estimated by BLAT nucleotide searches of the C. intestinalis genome (Joint Genome Institute v2.0) with the UCSC Genome Browser. Exons are color-coded according to their splice phases. [file 13227_2016_56_MOESM1_ESM.xlsx]

## Sheet: Sheet1
Supplementary Table 2. Exon Lengths and Splice Phases in the CinFN gene.
Exon No.	Length (bp)	Phase	Domain encoded					Phase	No.	Rel. Abundance
1*	160	(-)/1	SP					0,0	20	0.277778
(2 + 3)*	370	n/a	FN1-1, FN1-2					0,1	10	0.138889
4	172	0,1	FN1-3					0,2	5	0.0694444
5	162	1,1	FN2-1					1,0	11	0.152778
6	181	1,1	FN2-2					1,1	10	0.138889
7	170	1,0	IG-1					1,2	3	0.0416667
8	159	0,0	IG-1					2,0	5	0.0694444
9	117	0,0	FN3-1					2,1	3	0.0416667
10	166	0,1	FN3-1					2,2	5	0.0694444
11	105	1,1	FN3-2					72	1
12	152	1,0	FN3-2
13	143	0,2	FN3-3
14	114	2,2	FN3-3
15	172	2,0	FN3-4
16	173	0,1	FN3-4
17	138	1,1
18	111	1,1
19	167	1,2	IG-2
20	156	2,0	IG-2
21	122	0,2	FN3-5
22	111	2,2	FN3-5
23	216	2,1	FN3-6
24	167	1,1	FN3-6
25	185	1,0	IG-3
26	95	0,2	IG-3
27	85	2,0	IG-3
28	108	0,0	FN3-7
29	162	0,0	FN3-7
30	144	0,0	FN3-8
31	132	0,0	FN3-8
32	135	0,0	FN3-9
33	135	0,0	FN3-9
34	144	0,0	FN3-10
35	135	0,0	FN3-10
36	132	0,0	FN3-11
37	144	0,0	FN3-11
38	150	0,0	FN3-12
39	137	0,0	FN3-12
40	150	0,0	FN3-13
41	145	0,0	FN3-13
42	393	0,0	FN3-14
43	135	0,0	FN3-14
44	108	0,0	FN3-15
45	166	0,1	FN3-15
46	87	1,1	FN3-16
47	143	1,0	FN3-16
48	134	0,2	FN3-16 & FN3-17
49	141	2,2	FN3-17
50	186	2,2	FN3-18
51	164	2,1	FN3-18
52	179	1,0	FN3-19
53	190	0,1	FN3-19 & FN3-20
54	192	1,1	FN3-20
55	113	1,0	FN3-21
56	141	0,0	FN3-21
57	113	0,1	FN3-22
58	183	1,2	FN3-22
59	185	2,0	FN3-23
60	127	0,1	FN3-23
61	119	1,0	FN3-24
62	138	0,1	FN3-24
63	114	1,1	FN3-25
64	178	1,2	FN3-25 & FN3-26
65	173	2,2	FN3-26
66	86	2,0	FN3-26
67	155	0,2	FN3-27
68	215	2,1	FN3-27 & FN3-28
69	147	1,1	FN3-28
70	131	1,0	FN3-28 & FN3-29
71	118	0,1	FN3-29
72	146	1,0	FN3-29 & FN1-4
73	205	0,1	FN1-4 & FN1-5
74	140	1,0	FN1-6
75**		0,-
Median length	144
sd	41.5294
* = includes 75-nt 5' UTR
** = putative; a gap in the genome assembly prevents the accurate mapping of exon/intron borders in this area. Prediction of 2 coding exons derives from the average CinFN exon length (144 nt).
*** = includes 159-nt 3' UTR
