# Supplementary material for: Fibronectin contributes to notochord intercalation in the invertebrate chordate, Ciona intestinalis
Source: EvoDevo. 2016 Aug 31;7(1):21. doi: 10.1186/s13227-016-0056-4 (PMC5006582; doi:10.1186/s13227-016-0056-4)
Supplement: Supplementary file 2 — 10.1186/s13227-016-0056-4 Intron Lengths in the CinFN Gene. Intron lengths in the CinFN gene were estimated by BLAT nucleotide searches of the C. intestinalis genome (Joint Genome Institute v2.0) with the UCSC Genome Browser. [file 13227_2016_56_MOESM2_ESM.xlsx]

## Sheet: Sheet1
Supplementary Table 3. Intron Lengths in the CinFN Gene.
Intron No.	Length (bp)
1	720*
2	n/a*
3	330*
4	413
5	616
6	446*
7	354
8	452
9	955
10	484
11	245
12	375
13	492
14	359*
15	187*
16	472*
17	222*
18	410
19	448
20	744
21	388
22	690*
23	389*
24	339
25	705
26	n/a**
27	112*
28	520
29	600
30	590
31	576
32	584
33	467
34	709
35	342
36	254
37	477
38	782
39	670
40	728
41	344
42	547
43	828
44	441
45	288
46	1024
47	512
48	490
49	537
50	670
51	976
52	395
53	605
54	516
55	631
56	518
57	658
58	523
59	785
60	826
61	848
62	629
63	422
64	547
65	386
66	330
67	489
68	756
69	636*
70	988
71	691
72	296
73	454
74	1347	3'UTR
* = minimum length, due to the presence of gap(s) in the assembled genome sequence.
** = not determined, due to the presence of gap(s) in the assembled genome sequence.
Median length	523
SD	213.23
