# Supplementary material for: Fibronectin contributes to notochord intercalation in the invertebrate chordate, Ciona intestinalis
Source: EvoDevo. 2016 Aug 31;7(1):21. doi: 10.1186/s13227-016-0056-4 (PMC5006582; doi:10.1186/s13227-016-0056-4)
Supplement: Supplementary file 3 — 10.1186/s13227-016-0056-4 Domain Structure of the CinFN protein. Domain identification was performed online with the SMART7 tool. Candidate domains were validated by BLAST comparisons against the full chordate protein database and/or human FN1 sequence, and then mapped against the full-length CinFN protein sequence. [file 13227_2016_56_MOESM3_ESM.xlsx]

## Sheet: Sheet1
Supplementary Table 4. SMART7 Prediction of Structural Motifs in CinFN.
Domain	Start	End	CsaFN conservation*
SP	1	18	Yes
FN1-1	35	61	Yes
FN1-2	102	136	No
FN1-3	173	208	No
FN2-1	218	258	Yes
FN2-2	277	323	Yes
IG-1	335	422	Yes
FN3-1	436	515	Yes
FN3-2	533	613	Partial
FN3-3	626	707	No
FN3-4	723	805	No
IG-2	902	1006	Yes
FN3-5	1013	1090	No
FN3-6	1121	1201	Yes
IG-3	1223	1327	Yes
FN3-7	1327	1410	No
FN3-8	1425	1503	Yes
FN3-9	1517	1593	Yes
FN3-10	1606	1687	Yes
FN3-11	1699	1775	Yes
FN3-12	1794	1873	Yes
FN3-13	1887	1970	Yes
FN3-14	2064	2144	Yes
FN3-15	2155	2231	Yes
FN3-16	2248	2325	No
FN3-17	2332	2412	No
FN3-18	2444	2521	No
FN3-19	2532	2615	Yes
FN3-20	2625	2703	No
FN3-21	2717	2795	No
FN3-22	2805	2886	Yes
FN3-23	2914	2993	Yes
FN3-24	3000	3077	Yes
FN3-25	3089	3169	Yes
FN3-26	3180	3257	Yes
FN3-27	3269	3350	Yes
FN3-28	3365	3449	Yes
FN3-29	3462	3543	Yes
FN1-4	3562	3603	Yes
FN1-5	3604	3640	Yes
FN1-6	3645	3674	Yes
* = Results of the alignment between CinFN and CsaFN (Tucker et al., ). See Supplemental Figure 3.
