# Supplementary material for: Fibronectin contributes to notochord intercalation in the invertebrate chordate, Ciona intestinalis
Source: EvoDevo. 2016 Aug 31;7(1):21. doi: 10.1186/s13227-016-0056-4 (PMC5006582; doi:10.1186/s13227-016-0056-4)
Supplement: Supplementary file 4 — 10.1186/s13227-016-0056-4 Estimates of Evolutionary Divergence between FN Sequences. Evolutionary divergence between tunicate and vertebrate FN protein sequences was calculated in MEGA6 as the number of amino acid differences per site from between sequences. Pairwise differences are shown below the diagonal, and analytical standard error estimates above the diagonal. The analysis involved 11 amino acid sequences with 4516 positions. All ambiguous positions were removed for each sequence pair. [file 13227_2016_56_MOESM4_ESM.xlsx]

## Sheet: Sheet1
Supplementary Table 5. Estimates of Evolutionary Divergence between FN1 Sequences
	HsaFN1	MonFN1	GalFN1	AnoFN1	XenFN1	DanFN1a	DanFN1b	PetFN1	PetFN2	CsaFN	CinFN
HsaFN1		0.00631017	0.00819805	0.00824313	0.00903363	0.00977363	0.00986635	0.0100264	0.0103987	0.00984751	0.00969548
MonFN1	0.104592		0.00786116	0.00831312	0.00922193	0.0101082	0.0102216	0.0104467	0.0107292	0.0102927	0.010025
GalFN1	0.190227	0.164038		0.00831186	0.00934789	0.0102448	0.0103708	0.0105543	0.0109436	0.0103647	0.0102343
AnoFN1	0.218015	0.203917	0.196233		0.00914913	0.00981703	0.00989983	0.0100789	0.01038	0.00987062	0.00971221
XenFN1	0.294303	0.274552	0.274879	0.299841		0.00982525	0.00987173	0.0100277	0.0103987	0.00987062	0.00965023
DanFN1a	0.407202	0.391248	0.394552	0.403284	0.425355		0.00948846	0.00998743	0.0102167	0.00972127	0.00958011
DanFN1b	0.430103	0.415232	0.416113	0.426683	0.434972	0.348533		0.0100069	0.0102603	0.00981314	0.00955915
PetFN1	0.509252	0.49083	0.494207	0.501422	0.511066	0.532051	0.536851		0.01032	0.00985121	0.00970802
PetFN2	0.664403	0.656122	0.66577	0.666828	0.664403	0.685051	0.682039	0.677058		0.00993872	0.00968433
CsaFN	0.771303	0.763189	0.766507	0.770673	0.770673	0.780474	0.775138	0.770879	0.791617		0.0102026
CinFN	0.758073	0.755302	0.747503	0.757576	0.761538	0.766001	0.767811	0.7577	0.788202	0.449306
The number of amino acid differences per site from between sequences are shown below the diagonal, and S.E. estimates above the diagonal. The analysis involved 11 amino acid sequences. All ambiguous positions were removed for each sequence pair. There were a total of 4516 positions in the dataset. The analysis was conducted in MEGA6 [Tamura K., Stecher G., Peterson D., Filipski A., and Kumar S. (…
