# Supplementary material for: Fibronectin contributes to notochord intercalation in the invertebrate chordate, Ciona intestinalis
Source: EvoDevo. 2016 Aug 31;7(1):21. doi: 10.1186/s13227-016-0056-4 (PMC5006582; doi:10.1186/s13227-016-0056-4)
Supplement: Supplementary file 13 — 10.1186/s13227-016-0056-4 Gene names, abbreviations, species, and genomic locations of the Fibronectin sequences used in this article. [file 13227_2016_56_MOESM13_ESM.xlsx]

## Sheet: Sheet1
Supplementary Table 1. Sequences used in this study.
Species	Identifier & gene name	Location	Abbreviation
Human (Homo sapiens)	ENSG00000115414 fibronectin 1	2:215,360,440-215,436,172	HsaFN1
Opossum (Monodelphis domestica)	ENSMODG00000015605FN1 fibronectin 1	7:178092901-178180591:1	MonFN1
Chicken (Gallus gallus)	ENSGALG00000003578FN1 fibronectin 1	7:4333468-4382817:-1	GalFN1
Anole lizard (Anolis carolinensis)	ENSACAG00000015637FN1 fibronectin 1	1:116842931-116943930:-1	AnoFN1
Xenopus (Xenopus tropicalis)	ENSXETG00000010898fn1 fibronectin 1	GL172651.1:890579-934185:-1	XenFN1
Zebrafish (Danio rerio)	ENSDARG00000019815fn1a fibronectin 1a	9:15638532-15700871:-1	DanFN1
Zebrafish (Danio rerio)	ENSDARG00000006526fn1b fibronectin 1b	1:4393282-4432219:-1	DanFN1
Lamprey (Petromyzon marinus)	ENSPMAG00000002510FN1 (1 of 2) fibronectin 1	GL476598:1070841-1483940:-1	PetFN2
Lamprey (Petromyzon marinus)	ENSPMAG00000005878FN1 (2 of 2) fibronectin 1	GL477954:3213-54075:-1	PetFN2
Ciona savignyi	Fibronectin 1 Tucker et al.
Ciona intestinalis	This study	7:3676569-3682658:-1	CioNOVEL00000007176
Branchiostoma floridae	XM_002609218 Tenascin-like
