# Supplementary material for: Fibronectin contributes to notochord intercalation in the invertebrate chordate, Ciona intestinalis
Source: EvoDevo. 2016 Aug 31;7(1):21. doi: 10.1186/s13227-016-0056-4 (PMC5006582; doi:10.1186/s13227-016-0056-4)
Supplement: Supplementary file 15 — 10.1186/s13227-016-0056-4 List of primers used for CRISPR/CAS9 cloning. [file 13227_2016_56_MOESM15_ESM.xlsx]

## Sheet: Sheet1
Table S6. Fibronectin CRISPR primers
Related to Figure 4.
Name	gRNA(20-mer)a	PAM
FN6gRNA	ACAAGCAACTATGAAAGGGA	TGG
FN6gRNAmm_F	TACAAGCAACTATGACAGGGATGGAAGATAT
FN6gRNAmm_R	ATATCTTCCATCCCTGTCATAGTTGCTTGTA
FN6gRN_gPCR_F	TTACTGATGGTGGAAACGC
FN6gRN_gPCR_R	CAGAGTTACGGATTCACCAA
aFor inverse PCR cloning: forward primers: 5’-(gRNA)TTTAAGAGCTATGCTGGAAACAGCATAGC-3’; Reverse primer: 5’- TGAGACCCTCTCTCGGTCTCTATCTATACCA-3’
