# Supplementary material for: Fibronectin contributes to notochord intercalation in the invertebrate chordate, Ciona intestinalis
Source: EvoDevo. 2016 Aug 31;7(1):21. doi: 10.1186/s13227-016-0056-4 (PMC5006582; doi:10.1186/s13227-016-0056-4)
Supplement: Supplementary file 17 — 10.1186/s13227-016-0056-4 List of primers used for qPCR and reporter constructs. [file 13227_2016_56_MOESM17_ESM.xlsx]

## Sheet: Sheet1
qPCR	Sequence	Position FN cDNA
FN37_Forward	CAGCCACCAGGTATCGAGTT	5642
FN37_Reverse	GGTCGGAGTGATTTCTTGGA	5748
Enhancer analysis
FNp -82F	TTATCTAGATTCAATAGAATACAAAAATTG
FNp -238F	TTATCTAGAAGTTGCGTATAGGCTACTA
FNp -434F	TTAGGATCCGTGCTAAATTAGGAGGGTGAGC
FNp -950F	TTATCTAGATGAGACACCTTTAGCACAGAATA
FNp -1061F	TTATCTAGAAGTATTTTTTTATAAAATAGCTTC
FNp -1093F	TTATCTAGAAAACCATTGTTTCTTATTTTAC
FNp -1139F	TTATCTAGACTCATAGCAATTTCTCTTGCGC
FNp -1151F	TTATCTAGAAAAACCAACAACGACTCATAG
FNp -1165F	TTATCTAGACAATTTGCCTCAGCAAAACCA
FNp -1085F	TTATCTAGATTGCACGCCTTTGTACGCAGC
FNp -1205F	TTATCTAGATCTGTGGCACATAAACCTACT
FNp -1226F	TTATCTAGAAGATCCATGTGTACTCTTCTG
FNp -1444F	TTATCTAGAACGAAAAGGTGTCCCAACT
FNp -1626F	TTATCTAGACGCCATACATGGTACATGG
FNpNotR	TAAGCGGCCGCCATCTTGACTAACAAGAACCGCTT
